# Supplementary material for: Unraveling the Relative Importance of Oral and Dermal Contaminant Exposure in Reptiles: Insights from Studies Using the Western Fence Lizard (Sceloporus occidentalis)
Source: PLoS One. 2014 Jun 18;9(6):e99666. doi: 10.1371/journal.pone.0099666 (PMC4062435; doi:10.1371/journal.pone.0099666)
Supplement: Table S1 — Summary of phthalate residues (mean ng/g+SE, n = number of detections) in samples with detections. For n<3, no SE is provided. For n = 1, the value provided is the only detection. (XLSX) [file pone.0099666.s001.xlsx]

## Sheet: Sheet1
Table S1
Summary of phthalate residues (mean ng/g + SE, n = number of detections) in samples with detections. For n < 3, no SE is provided. For n = 1, the value provided is the only detection.
	24 Hours						48 Hours
	Diet			Dermal			Diet			Dermal
Tissue	DMP	DIBP	DNOP	DMP	DIBP	DNOP	DMP	DIBP	DNOP	DMP	DIBP	DNOP
Adispose	432.5	13791.8	1688.9	499.2	4237.2	410.6	1244.6	6334.8	811	-	1354.2	145.2
SE	287.7	5554.3	441.8	-	1721.7	192	1263.4	1318.3	63.6	-	361.1	25.7
n	6	11	12	2	12	12	4	12	12	0	10	10
Liver	1605.3	1109.4	1381.6	-	-	2352.1	986	615.4	1609.1	-	-	3173.5
SE	593	353.3	548.2	-	-	562.2	276.6	-	584.3	-	-	898.4
n	11	3	5	0	0	8	5	1	4	0	0	9
Blood	494.2	1883.7	5557	-	2022.6	7036.7	-	348.5	3452.9	-	632.4	6950.4
SE	387.8	1391	3799.4	-	890.7	6305.3	-	48	3207.9	-	491.5	6344.8
n	3	12	7	0	7	9	0	10	6	0	7	7
Skin	1152.9	4763.3	5409.5	133179	787166	1859378	-	1051.5	10006.9	15517.3	100462	188164
SE	832	3130.7	3073	68531.3	112283	278302	-	550.6	5042.6	7019.4	28943	23664.2
n	4	12	10	12	12	12	0	7	10	12	12	12
